# Supplementary material for: Transcriptional Analysis-Based Alterations Affecting Neuritogenesis of the Peripheral Nervous System in Psoriasis
Source: Life (Basel). 2022 Jan 13;12(1):111. doi: 10.3390/life12010111 (PMC8778302; doi:10.3390/life12010111)
Supplement: Supplementary file 1 [file life-12-00111-s001.zip]

Archive with 2 entries (2 files):
- life-1489764- supplementary  Table S1-for XML.xlsx
- life-1489764- supplementary-for XML.pdf
